# Supplementary material for: Online citizen sciences reveal natural enemies and new occurrence data of Meteorusstellatus Fujie, Shimizu & Maeto, 2021 (Hymenoptera, Braconidae, Euphorinae)
Source: Biodivers Data J. 2023 Apr 19;11:e103436. doi: 10.3897/BDJ.11.e103436 (PMC10848409; doi:10.3897/BDJ.11.e103436)
Supplement: XML Treatment for Hippotion celerio [file BDJ.11.e103436-treatment3.xml]

<!DOCTYPE tp:taxon-treatment
  PUBLIC "-//TaxonX//DTD Taxonomic Treatment Publishing DTD v0 20100105//EN" "tax-treatment-NSO.dtd">
<tp:taxon-treatment xmlns:tp="http://www.plazi.org/taxpub"><tp:treatment-meta><mixed-citation publication-type="journal"><person-group><name><surname>Shimizu</surname><given-names>So</given-names></name><name><surname>Chen</surname><given-names>Hsuan-Pu</given-names></name><name><surname>Lin</surname><given-names>Kai-Ti</given-names></name><name><surname>Chen</surname><given-names>Ren-Jye</given-names></name><name><surname>Fujie</surname><given-names>Shunpei</given-names></name><name><surname>Hung</surname><given-names>Su-Chuan</given-names></name><name><surname>Lo</surname><given-names>Mei-Ling</given-names></name><name><surname>Tsai</surname><given-names>Ke-Hsiung</given-names></name><name><surname>Maeto</surname><given-names>Kaoru</given-names></name></person-group><article-title>Online citizen sciences reveal natural enemies and new occurrence data of <italic><tp:taxon-name><tp:taxon-name-part taxon-name-part-type="genus" reg="Meteorus">Meteorus</tp:taxon-name-part><tp:taxon-name-part taxon-name-part-type="species" reg="stellatus">stellatus</tp:taxon-name-part></tp:taxon-name></italic> Fujie, Shimizu &amp; Maeto, 2021 (<tp:taxon-name><tp:taxon-name-part taxon-name-part-type="order">Hymenoptera</tp:taxon-name-part></tp:taxon-name>, <tp:taxon-name><tp:taxon-name-part taxon-name-part-type="family">Braconidae</tp:taxon-name-part></tp:taxon-name>, <tp:taxon-name><tp:taxon-name-part taxon-name-part-type="subfamily">Euphorinae</tp:taxon-name-part></tp:taxon-name>)</article-title><source>Biodivers Data J</source><day>19</day><month>04</month><year>2023</year><volume>11</volume><pub-id pub-id-type="doi">10.3897/BDJ.11.e103436</pub-id></mixed-citation></tp:treatment-meta><tp:nomenclature><tp:taxon-name>
            <object-id xmlns:xlink="http://www.w3.org/1999/xlink" content-type="arpha" xlink:type="simple">065159AC-1CD7-578D-B336-CE8F4FDBC65B</object-id>
            <tp:taxon-name-part taxon-name-part-type="genus">Hippotion</tp:taxon-name-part>
            <tp:taxon-name-part taxon-name-part-type="species">celerio</tp:taxon-name-part>
            <object-id xmlns:xlink="http://www.w3.org/1999/xlink" xlink:type="simple" object-id-type="GBIF">https://www.gbif.org/species/1862293</object-id>
          </tp:taxon-name><tp:taxon-authority>(Linnaeus, 1758)</tp:taxon-authority></tp:nomenclature><tp:treatment-sec sec-type="materials"><title>Materials</title><list list-type="alpha-lower" list-content="occurrences"><list-item><p><bold>Type status:</bold> <named-content xmlns:xlink="http://www.w3.org/1999/xlink" content-type="dwc:typeStatus" xlink:type="simple">Other material</named-content>. <bold>Occurrence:</bold> occurrenceRemarks: <named-content xmlns:xlink="http://www.w3.org/1999/xlink" content-type="dwc:occurrenceRemarks" xlink:type="simple">Moth larva and its parasitoid (<italic><tp:taxon-name><tp:taxon-name-part taxon-name-part-type="genus" reg="Meteorus">Meteorus</tp:taxon-name-part><tp:taxon-name-part taxon-name-part-type="species" reg="stellatus">stellatus</tp:taxon-name-part></tp:taxon-name></italic>) were observed.</named-content>; recordedBy: <named-content xmlns:xlink="http://www.w3.org/1999/xlink" content-type="dwc:recordedBy" xlink:type="simple">Chean-Yueh Chang, Chun-Chung Su</named-content>; lifeStage: <named-content xmlns:xlink="http://www.w3.org/1999/xlink" content-type="dwc:lifeStage" xlink:type="simple">larva</named-content>; occurrenceID: <named-content xmlns:xlink="http://www.w3.org/1999/xlink" content-type="dwc:occurrenceID" xlink:type="simple">352FCD94-8192-59B6-AD01-D53C7039B561</named-content>; <bold>Taxon:</bold> scientificName: <named-content xmlns:xlink="http://www.w3.org/1999/xlink" content-type="dwc:scientificName" xlink:type="simple"><italic><tp:taxon-name><tp:taxon-name-part taxon-name-part-type="genus" reg="Hippotion">Hippotion</tp:taxon-name-part><tp:taxon-name-part taxon-name-part-type="species" reg="celerio">celerio</tp:taxon-name-part></tp:taxon-name></italic> (Linnaeus, 1758)</named-content>; acceptedNameUsage: <named-content xmlns:xlink="http://www.w3.org/1999/xlink" content-type="dwc:acceptedNameUsage" xlink:type="simple"><italic><tp:taxon-name><tp:taxon-name-part taxon-name-part-type="genus" reg="Hippotion">Hippotion</tp:taxon-name-part><tp:taxon-name-part taxon-name-part-type="species" reg="celerio">celerio</tp:taxon-name-part></tp:taxon-name></italic> (Linnaeus, 1758)</named-content>; originalNameUsage: <named-content xmlns:xlink="http://www.w3.org/1999/xlink" content-type="dwc:originalNameUsage" xlink:type="simple"><italic><tp:taxon-name><tp:taxon-name-part taxon-name-part-type="genus" reg="Sphinx">Sphinx</tp:taxon-name-part><tp:taxon-name-part taxon-name-part-type="species" reg="celerio">celerio</tp:taxon-name-part></tp:taxon-name></italic> Linnaeus, 1758</named-content>; kingdom: <named-content xmlns:xlink="http://www.w3.org/1999/xlink" content-type="dwc:kingdom" xlink:type="simple"><tp:taxon-name><tp:taxon-name-part taxon-name-part-type="kingdom">Animalia</tp:taxon-name-part></tp:taxon-name></named-content>; phylum: <named-content xmlns:xlink="http://www.w3.org/1999/xlink" content-type="dwc:phylum" xlink:type="simple"><tp:taxon-name><tp:taxon-name-part taxon-name-part-type="phylum">Arthropoda</tp:taxon-name-part></tp:taxon-name></named-content>; class: <named-content xmlns:xlink="http://www.w3.org/1999/xlink" content-type="dwc:class" xlink:type="simple"><tp:taxon-name><tp:taxon-name-part taxon-name-part-type="class">Insecta</tp:taxon-name-part></tp:taxon-name></named-content>; order: <named-content xmlns:xlink="http://www.w3.org/1999/xlink" content-type="dwc:order" xlink:type="simple"><tp:taxon-name><tp:taxon-name-part taxon-name-part-type="order">Lepidoptera</tp:taxon-name-part></tp:taxon-name></named-content>; family: <named-content xmlns:xlink="http://www.w3.org/1999/xlink" content-type="dwc:family" xlink:type="simple"><tp:taxon-name><tp:taxon-name-part taxon-name-part-type="family">Sphingidae</tp:taxon-name-part></tp:taxon-name></named-content>; genus: <named-content xmlns:xlink="http://www.w3.org/1999/xlink" content-type="dwc:genus" xlink:type="simple"><tp:taxon-name><tp:taxon-name-part taxon-name-part-type="genus">Hippotion</tp:taxon-name-part></tp:taxon-name></named-content>; specificEpithet: <named-content xmlns:xlink="http://www.w3.org/1999/xlink" content-type="dwc:specificEpithet" xlink:type="simple"><tp:taxon-name><tp:taxon-name-part taxon-name-part-type="genus" reg="Hippotion"/><tp:taxon-name-part taxon-name-part-type="species" reg="celerio">celerio</tp:taxon-name-part></tp:taxon-name></named-content>; taxonRank: <named-content xmlns:xlink="http://www.w3.org/1999/xlink" content-type="dwc:taxonRank" xlink:type="simple">species</named-content>; scientificNameAuthorship: <named-content xmlns:xlink="http://www.w3.org/1999/xlink" content-type="dwc:scientificNameAuthorship" xlink:type="simple">Linnaeus</named-content>; vernacularName: <named-content xmlns:xlink="http://www.w3.org/1999/xlink" content-type="dwc:vernacularName" xlink:type="simple">シタベニセスジスズメ, 銀條斜線天蛾</named-content>; nomenclaturalCode: <named-content xmlns:xlink="http://www.w3.org/1999/xlink" content-type="dwc:nomenclaturalCode" xlink:type="simple">ICZN</named-content>; taxonomicStatus: <named-content xmlns:xlink="http://www.w3.org/1999/xlink" content-type="dwc:taxonomicStatus" xlink:type="simple">accepted</named-content>; <bold>Location:</bold> continent: <named-content xmlns:xlink="http://www.w3.org/1999/xlink" content-type="dwc:continent" xlink:type="simple">Asia</named-content>; islandGroup: <named-content xmlns:xlink="http://www.w3.org/1999/xlink" content-type="dwc:islandGroup" xlink:type="simple">Taiwan</named-content>; island: <named-content xmlns:xlink="http://www.w3.org/1999/xlink" content-type="dwc:island" xlink:type="simple">Taiwan</named-content>; country: <named-content xmlns:xlink="http://www.w3.org/1999/xlink" content-type="dwc:country" xlink:type="simple">Taiwan</named-content>; countryCode: <named-content xmlns:xlink="http://www.w3.org/1999/xlink" content-type="dwc:countryCode" xlink:type="simple">TW</named-content>; stateProvince: <named-content xmlns:xlink="http://www.w3.org/1999/xlink" content-type="dwc:stateProvince" xlink:type="simple">Taichung</named-content>; municipality: <named-content xmlns:xlink="http://www.w3.org/1999/xlink" content-type="dwc:municipality" xlink:type="simple">Beitun</named-content>; <bold>Identification:</bold> identifiedBy: <named-content xmlns:xlink="http://www.w3.org/1999/xlink" content-type="dwc:identifiedBy" xlink:type="simple">Shipher Wu</named-content>; dateIdentified: <named-content xmlns:xlink="http://www.w3.org/1999/xlink" content-type="dwc:dateIdentified" xlink:type="simple">2022</named-content>; identificationReferences: <named-content xmlns:xlink="http://www.w3.org/1999/xlink" content-type="dwc:identificationReferences" xlink:type="simple">Chen 1994, Wang 1995</named-content>; <bold>Event:</bold> eventDate: <named-content xmlns:xlink="http://www.w3.org/1999/xlink" content-type="dwc:eventDate" xlink:type="simple">29/11/2021</named-content>; year: <named-content xmlns:xlink="http://www.w3.org/1999/xlink" content-type="dwc:year" xlink:type="simple">2021</named-content>; month: <named-content xmlns:xlink="http://www.w3.org/1999/xlink" content-type="dwc:month" xlink:type="simple">11</named-content>; day: <named-content xmlns:xlink="http://www.w3.org/1999/xlink" content-type="dwc:day" xlink:type="simple">29</named-content>; <bold>Record Level:</bold> type: <named-content xmlns:xlink="http://www.w3.org/1999/xlink" content-type="dwc:type" xlink:type="simple">StillImage</named-content>; language: <named-content xmlns:xlink="http://www.w3.org/1999/xlink" content-type="dwc:language" xlink:type="simple">zh</named-content>; basisOfRecord: <named-content xmlns:xlink="http://www.w3.org/1999/xlink" content-type="dwc:basisOfRecord" xlink:type="simple">HumanObservation</named-content>; source: <named-content xmlns:xlink="http://www.w3.org/1999/xlink" content-type="dwc:source" xlink:type="simple">https://www.facebook.com/groups/369189783201470/permalink/4598695013584238/</named-content></p></list-item></list></tp:treatment-sec><tp:treatment-sec sec-type="Taxon discussion"><title>Taxon discussion</title><p>The larva of this species was identified, based on <xref ref-type="bibr" rid="B9384755">Chen (1994)</xref> and <xref ref-type="bibr" rid="B9384771">Wang (1995)</xref>.</p></tp:treatment-sec><tp:treatment-sec sec-type="Notes"><title>Notes</title><p>Newly recognised as a host of <italic><tp:taxon-name><tp:taxon-name-part taxon-name-part-type="genus" reg="Meteorus">M.</tp:taxon-name-part><tp:taxon-name-part taxon-name-part-type="species" reg="stellatus">stellatus</tp:taxon-name-part></tp:taxon-name></italic>.</p></tp:treatment-sec><ref-list><ref id="B9384755"><element-citation xmlns:xlink="http://www.w3.org/1999/xlink" publication-type="thesis" xlink:type="simple"><person-group person-group-type="author"><name name-style="western"><surname>Chen</surname><given-names>Y. H.</given-names></name></person-group><year>1994</year><source><tp:taxon-name><tp:taxon-name-part taxon-name-part-type="family">Sphingidae</tp:taxon-name-part></tp:taxon-name> of Taiwan (<tp:taxon-name><tp:taxon-name-part taxon-name-part-type="order">Lepidoptera</tp:taxon-name-part></tp:taxon-name>: <tp:taxon-name><tp:taxon-name-part taxon-name-part-type="superfamily">Sphingoidea</tp:taxon-name-part></tp:taxon-name>)</source><publisher-name>National Digital Library of Theses and Dissertations in Taiwan</publisher-name><publisher-loc>Taiwan</publisher-loc><uri xlink:type="simple">https://hdl.handle.net/11296/qcma55</uri></element-citation></ref><ref id="B9384771"><element-citation xmlns:xlink="http://www.w3.org/1999/xlink" publication-type="book" xlink:type="simple"><person-group person-group-type="author"><name name-style="western"><surname>Wang</surname><given-names>H. Y.</given-names></name></person-group><year>1995</year><source>Guide book to Insect in Taiwan (9): <tp:taxon-name><tp:taxon-name-part taxon-name-part-type="family">Bombycidae</tp:taxon-name-part></tp:taxon-name>, <tp:taxon-name><tp:taxon-name-part taxon-name-part-type="family">Thyatiridae</tp:taxon-name-part></tp:taxon-name>, <tp:taxon-name><tp:taxon-name-part taxon-name-part-type="family">Limacodidae</tp:taxon-name-part></tp:taxon-name>, <tp:taxon-name><tp:taxon-name-part taxon-name-part-type="family">Lasiocampidae</tp:taxon-name-part></tp:taxon-name>, <tp:taxon-name><tp:taxon-name-part taxon-name-part-type="family">Sphingidae</tp:taxon-name-part></tp:taxon-name></source><publisher-name>Shushin books</publisher-name><publisher-loc>Taipei</publisher-loc></element-citation></ref></ref-list></tp:taxon-treatment>
